# Supplementary material for: Effects of Prehabilitation on Functional Capacity in Aged Patients Undergoing Cardiothoracic Surgeries: A Systematic Review
Source: Healthcare (Basel). 2021 Nov 22;9(11):1602. doi: 10.3390/healthcare9111602 (PMC8625473; doi:10.3390/healthcare9111602)
Supplement: Supplementary file 1 [file healthcare-09-01602-s001.zip]

Archive with 1 entries (1 files):
- healthcare-1448194-supplementary.pdf
